# Supplementary material for: Early life experiences selectively mature learning and memory abilities
Source: Nat Commun. 2020 Jan 31;11:628. doi: 10.1038/s41467-020-14461-3 (PMC6994621; doi:10.1038/s41467-020-14461-3)
Supplement: Supplementary file 4 — Source Data [file 41467_2020_14461_MOESM4_ESM.xlsx]

## Sheet: Fig 1
Figure 1	PN17
Zif268	N 17	30 min	9h	24h	48h	N 19	N 24	7 days		Arc	N 17	30 min	9h	24h	48h	N 19	N 24	7 days		c-Fos	N 17	30 min	9h	24h	48h	N 19	N 24	7 days
	62.4778	99.427	120.492	132.54	186.214	85.7063	107.967	152.952			67.2259	91.951	108.523	142.061	175.063	112.702	102.561	98.9264			76.2595	116.173	120.294	121.214	133.282	117.633	129.077	106.331
	137.522	108.323	166.961	160.12	157.015	67.2415	95.8687	112.675			132.774	197.453	189.958	178.881	165.382	110.357	110.068	108.403			123.74	94.8114	144.632	220.745	148.325	166.143	105.127	85.5351
	88.7209	128.237	149.795	114.967	137.369	116.059	83.5687	130.024			79.9401	152.621	185.993	191.822	323.42	192.757	99.6138	100.813			119.46	91.5274	165.478	129.287	117.818	129.272	82.8343	90.6162
	111.279	166.127	120.964	201.962	173.422	119.825	104.366	91.9569			120.06	153.029	223.331	130.956	229.85	121.184	87.4545	99.7043			80.5396	72.2212	122.294	129.542	111.689	118.718	78.9969	98.9777
	80.3577	123.656	136.897	173.153	245.475	75.7403	108.23	92.7267			103.334	154.111	203.936	242.899	322.949	136.698	100.303				75.2049	88.887	52.1915	166.216	106.444	82.9408	103.963	110.718
	119.642	96.3801	143.977	164.879	133.178						96.6665	124.326	169.827	219.165	137.143	132.456					124.795	101.714	107.662	115.435	99.0766	94.1876
	70.7096		163.666	78.7024							88.3932		157.052	165.938							112.2		126.964	131.511
	129.29		108.78								111.607		162.771								87.7996		127.289
			110.843										225.167										136.08
			83.9175										171.517										104.37
mean	100	120.358	130.629	146.618	172.112	92.9145	100	116.067		mean	100	145.582	179.807	181.674	225.634	134.359	100	101.962		mean	100	94.2223	120.725	144.85	119.439	118.149	100	98.4356
sem	9.96222	10.5287	8.32885	15.5037	16.8657	9.71656	4.67611	11.6035		sem	7.61194	14.3718	10.9205	15.1611	33.2006	12.434	3.64386	2.18171		sem	7.80559	5.9388	9.44565	14.0534	7.46585	11.8905	9.00905	4.69602
n	8	6	10	7	6	6	5	5		n	8	6	10	7	6	6	5	4		n	8	6	10	7	6	6	5	5
pGluA1 (845)	N 17	30 min	9h	24h	48h	N 19	N 24	7 days		pGluA1 (831)	N 17	30 min	9h	24h	48h	N 19	N 24	7 days		Synaptophy.	N 17	30 min	9h	24h	48h	N 19	N 24	7 days		PSD-95	N 17	30 min	9h	24h	48h	N 19	N 24	7 days
	78.2029	120.365	167.091	120.702	136.247	99.8729	151.033	48.7846			95.6555	94.494	117.637	191.047	246.681	202.69	138.558	59.5257			80.5572	109.836	116.397	117.533	139.812	157.764	128.345	110.289			42.4031	36.263	101.586	264.229	494.279	126.45	87.2367	70.3905
	121.797	163.565	221.87	178.859	177.269	148.299	97.6037	69.5303			104.344	150.57	220.928	169.17	172.373	76.9218	104.588	107.262			119.443	106.678	143.467	121.372	142.28	117.59	111.348	107.631			157.597	77.8929	255.482	353.63	390.791	117.213	91.2234	127.75
	118.949	172.316	214.265	172.096	195.607	97.5186	97.1617	75.9861			94.7233	69.4524	123.051	112.138	123.077	97.5261	95.7419	77.8286			99.1955	98.6732	123.556	113.697	134.806	112.871	81.4684	106.641			31.5839	73.095	64.027	136.566	198.68	237.322	103.046	105.856
	81.0509	199.143	221.116	157.465	226.056	125.85	63.5007	91.9266			105.277	113.799	85.2201	166.77	151.345	112.971	63.991	90.1378			100.804	116.195	111.115	179.615	167.125	104.789	82.0263	95.1805			168.416	106.159	69.1473	293.167	166.1	154.207	103.88	103.624
	99.2572	169.166	253.858	238.67	302.387	161.446	90.7024	73.6248			84.1638	146.412	78.224	155.746	161.397	141.595	97.1209	69.8266			99.3564	119.162	102.66	151.715	171.061	110.739	96.8126	104.707			78.6258	111.997	90.7987	133.195	197.862	129.81	114.615
	100.743	148.418	177.403	232.906	128.278	135.615					115.836	146.603	98.1634	170.327	116.532	118.314					100.644	119.749	143.815	140.474	121.566	123.293					121.374	159.405	127.312	181.071	103.728	111.315
			222.534	276.743									182.465	163.447							94.0578		140.155	183.269							81.7251		121.101	176.616
			211.9										139.941								105.942		140.896								118.275		198.565
			291.656										164.685										215.282										140.978
			222.249										139.073										170.939
																														mean	100	94.1353	129.888	219.782	258.574	146.053	100	101.905
mean	100	162.162	220.394	196.777	194.307	128.1	100	71.9705		mean	100	120.222	134.939	161.235	161.901	125.003	100	80.9161		mean	100	111.715	140.828	143.953	146.108	121.174	100	104.89		sem	17.717	17.107	20.7676	32.0194	61.3298	19.2207	4.88796	11.8311
sem	7.45982	10.7355	11.0595	20.5391	26.2754	10.5095	14.207	6.93055		sem	4.4535	13.6426	14.1662	9.14243	19.1265	17.8577	11.8971	8.27403		sem	3.84704	3.36181	10.3823	10.9254	7.85013	7.75137	8.96893	2.58877		n	8	6	9	7	6	6	5	4
n	6	6	10	7	6	6	5	5		n	6	6	10	7	6	6	5	5		n	8	6	10	7	6	6	5	5
Figure 1	PN24
Zif268	N 24	30 min	9h	24h	48h	N 26		Arc	N 24	30 min	9h	24h	48h	N 26		c-Fos	N 24	30 min	9h	24h	48h	N 26
	111.981	227.191	149.817	67.8619	99.278	93.6557			61.4638	236.246	103.432	67.5679	91.9099	70.7575			76.8253	198.292	93.1234	63.6435	101.456	100.973
	88.0192	216.693	88.3526	83.6682	109.257	62.9601			138.536	194.262	166.966	129.146	84.4071	95.3524			135.386	143.231	130.345	123.264	94.5748	97.9736
	68.3086	181.742	110.462	109.149	73.5627	100.753			57.459	232.572	209.935	150.487	92.5543	103.382			62.1937	200.535	239.645	125.254	102.956	112.274
	131.691	229.039	92.5136	74.4059	54.9298	67.2533			142.541	164.57	92.8151	71.2722	80.036	73.8477			125.597	166.113	100.366	73.3565	90.8435	113.883
		167.532	105.786	104.281		98.0239					159.387	133.29		94.6242					115.446	114.633		107.398
			131.358	100.704		131.706					82.8068	96.7996		90.4248					72.9867	135.973		94.8824
mean	100	204.44	113.048	90.0116	84.2569	92.3919		mean	100	206.913	135.89	108.094	87.2268	88.0648		mean	100	177.043	125.319	106.021	97.4577	104.564
sem	13.8316	12.5503	9.62322	6.9727	12.3325	10.242		sem	23.4335	17.0093	20.5972	14.1433	3.02725	5.28521		sem	17.9671	13.7419	24.2151	12.2494	2.86183	3.18534
n	4	5	6	6	4	6		n	4	4	6	6	4	6		n	4	4	6	6	4	6
pGluA1 (845)	N 24	30 min	9h	24h	48h	N 26		pGluA1 (831)	N 24	30 min	9h	24h	48h	N 26		Synaptophy.	N 24	30 min	9h	24h	48h	N 26		PSD-95	N 24	30 min	9h	24h	48h	N 26
	88.9201	130.508	115.144	66.1113	89.9731	114.427			84.209	79.7914	56.6242	81.0404	64.249	85.2052			98.209	143.803	105.103	89.3723	102.843	109.904			101.171	85.5819	86.6266	74.7075	87.0344	76.2849
	111.08	130.754	159.672	124.909	58.9751	96.363			115.791	82.3724	81.2412	90.2133	53.6861	78.6584			101.791	98.6144	107.97	90.6606	84.516	104.743			98.8286	76.6879	58.2215	69.504	81.8366	106.903
	56.8866	104.68	135.674	95.5776	105.664	53.4388			91.979	78.078	95.5027	83.2243	113.356	73.7446			84.3255	114.875	132.519	121.616	79.4862	90.1169			92.937	98.5795	76.8192	91.4258	101.365	70.0812
	126.47	106.123	109.973	109.975	102.356	105.654			108.021	108.668	121.659	97.698	121.665	94.654			118.54	106.654	111.165	97.654	134.654	103.689			107.063	108.654	95.656	103.665	94.656	79.665
	116.644	53.6987	43.7103	93.2369	80.6703	58.5926			40.1893	65.4179	48.537	57.7366	58.0779	47.3119			97.1349	137.774	109.147	71.0138	79.1636	109.738			45.6318	110.313	106.509	45.2751	52.6151	89.1513
	90.5169	103.335	108.571	85.3105		64.1554			115.792	101.216	115.755	110.364	134.142	86.0923			56.3751	113.524	120.967	123.983	128.03	106.816			106.781	127.587	122.71	137.784	138.098	108.343
	109.483	71.6793	97.0174			50.2161			144.019	121.242	153.962	126.232		92.0138			111.975	136.195	156.406	151.883		135.342			147.587	112.436	127.222	107.572		91.319
																	131.65
mean	100	100.111	109.966	95.8534	87.5277	77.5496		mean	100	90.9694	96.183	92.3585	90.8626	79.6686										mean	100	102.834	96.2522	89.9906	92.6008	88.8211
sem	8.81261	10.7933	13.5558	8.25898	8.41741	10.2015		sem	12.3363	7.48427	14.1668	8.33092	14.7117	6.03946		mean	100	121.634	120.468	106.597	101.449	108.621		sem	11.3063	6.53574	9.36223	11.3758	11.3969	5.57757
n	7	7	7	6	5	7		n	7	7	7	7	6	7		sem	8.07585	6.6004	6.97616	10.3227	10.1272	5.12214		n	7	7	7	7	6	7
																n	8	7	7	7	6	7

## Sheet: Fig 2
Figure 2a
Synaptophy.	N-IgG	Tr-IgG	Tr-antiBDNF		PSD-95	N-IgG	Tr-IgG	Tr-antiBDNF		pGluA1 (845)	N-IgG	Tr-IgG	Tr-antiBDNF		pGluA1 (831)	N-IgG	Tr-IgG	Tr-antiBDNF
	73.0208	257.248	228.5			99.4749	278.322	84.4015			98.5595	112.91	99.6727			98.1864	189.811	108.88
	144.506	238.953	113.948			100.525	347.185	212.117			101.441	127.892	172.039			101.814	167.565	130.817
	82.4731	267.937	146.853			165.916	353.638	107.729			96.8668	116.322	54.525			98.8717	114.972	130.795
	50.3894	161.484	184.989			69.6565	123.746	123.394			103.133	182.428	145.373			57.8356	126.36	116.981
	123.168	244.298	111.152			101.002	162.74	141.839				225.891	204.217			116.825		116.603
	176.232	177.444	38.8128			72.1997	159.049					181.703	200.751			135.338		75.7982
	17.7922		143.681			91.226										91.1303
	132.418
mean	100	224.561	138.277		mean	100	237.446	133.896		mean	100	157.858	146.096		mean	100	149.677	113.312
sem	18.7246	18.0234	22.7019		sem	12.0683	41.5808	21.7097		sem	1.40783	18.6586	24.2069		sem	8.9923	17.509	8.29318
n	8	6	7		n	7	6	5		n	4	6	6		n	7	4	6
Figure 2b
PN17	N-SCR	Tr-SCR	Tr-AS
	112.45	238.45	108.48
	95.11	154.67	70.34
	108.12	160.42	84.16
	84.32	180.36	88.44
mean	100	183.475	87.855
sem	6.39473	19.1338	7.88544
n	4	4	4
Figure 2c
PN17 SCR	Acq	T1	T2	T3		PN17 AS	Acq	T1	T2	T3
	7.8	32.3	612.3	NA			19	32.1	58.4	900
	12.2	44.6	415.1	NA			15.4	27.3	117.9	900
	7.5	12.4	350.8	NA			3.7	11.1	359.2	900
	8.4	53.6	801.7	NA			29.4	107.5	35.4	514.4
	120.9	14.1	523.6	NA			95.2	24.1	16.3	900
	48.8	99.5	643.6	NA			119.5	24.3	6.61	900
	14.5	7.9	900	NA			9.8	113.8	148.2	814.5
							5.3	8.9	3.8	744.3
mean	31.4429	37.7714	606.729	#DIV/0!		mean	37.1625	43.6375	93.2262	821.65
sem	15.9048	12.183	74.7287	#DIV/0!		sem	15.7521	14.8938	42.3309	48.3902
n	7	7	7	7		n	8	8	8	8
Figure 2d
PN24 SCR	Acq	T1	T2			PN24 AS	Acq	T1	T2
	2.6	715.4	900				11.4	801.6	900
	13.8	900	900				5.3	900	900
	24.6	215.4	538.4				31.7	601.7	732.2
	11.4	517.8	812.1				12.6	420.5	624.4
	38.6	764.9	826.1				5.9	900	900
	9.3	900	900				28.4	631.1	900
	17.4	29.6	32.6				13.2	596.5	900
							7.5	661.6	783.4
mean	16.8143	577.586	701.314			mean	14.5	689.125	830
sem	4.4521	128.825	121.498			sem	3.56461	58.8724	37.4423
n	7	7	7			n	8	8	8

## Sheet: Fig 3 
Figure 3a
FR (Hz) @ pA	0 pA	20 pA	40 pA	60 pA	80 pA	100 pA	120 pA	140 pA	160 pA	180 pA	200 pA	Group			Rmp	Rin	Group
cell_1	0	0	0	0	0	3.33333	6	8	8.66667	12	12	P17 naive		cell_1	59	148.605	P17 Naïve
cell_2	0	0	0	0	0	6	7.33333	8.66667	11.3333	10.6667	12	P17 naive		cell_2	60	163.15	P17 Naïve
cell_3	0	0	2	9.33333	10	12	13.3333	16.6667	18.6667	26.6667	19.3333	P17 naive		cell_3	63	134.36	P17 Naïve
cell_4	0	0	0	6.66667	8	10	11.3333	14.6667	14.6667	15.3333	16.6667	P17 naive		cell_4	55	124.533	P17 Naïve
cell_5	0	0	0	0	0	6.66667	10.6667	12.6667	14.6667	18	19.3333	P17 naive		cell_5	60	99.29	P17 Naïve
cell_6	0	0	0	0	0	14.6667	7.33333	16.6667	50.6667	64	65.3333	P17 naive		cell_6	53	100.1	P17 Naïve
cell_7	0	0	0	0	0	4.66667	25.3333	28.6667	33.3333	36	28	P17 naive		cell_7	61	77.61	P17 Naïve
cell_8	0	0	0	0	10.6667	17.3333	23.3333	28.6667	34	37.3333	42	P17 naive		cell_8	56	128.217	P17 Naïve
cell_9	0	0	0	0	0	0.666667	6	7.33333	7.33333	9.33333	10.6667	P17 naive		cell_9	53	182.675	P17 Naïve
cell_10	0	2	10	13.3333	16.6667	18.6667	20	20.6667	22.6667	24	26	P17 naive		cell_10	55	135.24	P17 Naïve
cell_11	0	0	2.66667	14	18	20	22	22.6667	22.6667	24	28	P17 naive		cell_11	67	129.125	P17 Naïve
cell_12	0	0	2.66667	8.66667	12	15.3333	17.3333	21.3333	24	26.6667	29	P17 naive		cell_12	55	202.3	P17 Naïve
cell_13	0	0	0	10	20	22.6667	22	24	26.6667	30	33	P17 naive		cell_13	62	147.215	P17 Naïve
cell_14	0	0	0	0.666667	4	7.33333	11.3333	14	18	20	22	P17 naive		cell_14	56	146.75	P17 Naïve
cell_1	0	0	0	0	4.66667	16.6667	19.3333	22.6667	27.3333	31.3333	34	P17 Trained		cell_1	63	166.26	P17 Trained
cell_2	0	0	0	0	0	0	0	0	1.33333	15.3333	19.3333	P17 Trained		cell_2	65	163.15	P17 Trained
cell_3	0	0	0	3.33333	7.33333	9.33333	15.3333	10	9.33333	8	10.6667	P17 Trained		cell_3	64	134.36	P17 Trained
cell_4	0	0	0	4	17.3333	28.6667	33.3333	38.6667	38.6667	42	42.6667	P17 Trained		cell_4	60	124.533	P17 Trained
cell_5	0	0	0	0	0	2	4.66667	10	13.3333	18.6667	23.3333	P17 Trained		cell_5	58	99.29	P17 Trained
cell_6	0	0	0	1.83333	6.16667	10	13.3333	14.6667	15.6667	21	24	P17 Trained		cell_6	61	100.1	P17 Trained
cell_7	0	0	0	5.33333	12	17.3333	22	25.3333	28	31.3333	33.3333	P17 Trained		cell_7	62	119.905	P17 Trained
cell_8	0	0	1.33333	5.33333	7.33333	10.6667	12.6667	13.3333	14.6667	16	19.3333	P17 Trained		cell_8	58	142.032	P17 Trained
cell_9	0	0	0	0.666667	2	7.33333	8.66667	10.6667	12.6667	14	15.3333	P17 Trained		cell_9	61	181.715	P17 Trained
cell_10	0	0	0	0	0.666667	1.33333	1.33333	5.33333	15.3333	17.3333	18.6667	P17 Trained		cell_10	61	178.105	P17 Trained
cell_11	0	2	8	15.3333	19.3333	22.6667	26	28	30.6667	32	32.6667	P17 Trained		cell_11	59	193.067	P17 Trained
cell_12	0	0	0	2	7.33333	11.3333	16	18	21.3333	24	25.3333	P17 Trained		cell_12	62	196.665	P17 Trained
cell_13	0	0	1.33333	10	16	20	24	27.3333	30.6667	32.6667	34.6667	P17 Trained		cell_13	64	195.68	P17 Trained
cell_14	0	4.66667	10.6667	14.6667	18	21.3333	23.3333	25.3333	26.6667	28	29.3333	P17 Trained		cell_14	59	196.883	P17 Trained
cell_1	0	0	0	0	0	8	14	18.6667	22.6667	25.3333	28	P24 Naive		cell_1	59	136.475	P24 Naïve
cell_2	0	0	0	0	0	8	14	18.6667	22.6667	25.3333	28	P24 Naive		cell_2	59	160.01	P24 Naïve
cell_3	0	0	0.666667	0.666667	1.33333	1.33333	0.666667	0.666667	0.666667	0.666667	0.666667	P24 Naive		cell_3	64	99.1	P24 Naïve
cell_4	0	0	8.66667	12	10	10	10	17.3333	19.3333	22	24.6667	P24 Naive		cell_4	57	153.725	P24 Naïve
cell_5	0	0	0	0	0	0	0.666667	1.33333	56	77.3333	86	P24 Naive		cell_5	63	91.025	P24 Naïve
cell_6	0	8.66667	20	27.3333	32.6667	39.3333	44.6667	51.3333	56	61.3333	63.3333	P24 Naive		cell_6	57	114.725	P24 Naïve
cell_7	0	0	16	25.3333	30.6667	37.3333	38.6667	44	47.3333	51.3333	53.3333	P24 Naive		cell_7	68	235.567	P24 Naïve
cell_8	0	0	0	0	0	0	0	0	13.3333	24	28.6667	P24 Naive		cell_8	64	155.907	P24 Naïve
cell_9	0	0	0	0	0	8	4.66667	7.33333	8	6	7.33333	P24 Naive		cell_9	55.8	270.45	P24 Naïve
cell_10	0	0.666667	2.66667	4	4.66667	5.33333	8.66667	18.6667	16.6667	17.3333	22	P24 Naive		cell_10	63.2	146.472	P24 Naïve
cell_11	0	0	0	4	12.6667	19.3333	22.6667	25.3333	28	34	30	P24 Naive		cell_11	61.7	133.96	P24 Naïve
cell_12	0	0	0	2.66667	6	9.33333	14	18	20.6667	24.6667	26.6667	P24 Naive		cell_12	58.84	277.3	P24 Naïve
cell_13	0	0	6	8	9.33333	11.3333	14	14.6667	16.6667	19.3333	22	P24 Naive		cell_13	60.3	129.152	P24 Naïve
cell_14	0	0	0	0	0	5	9	13	17	19	21	P24 Naive		cell_14	57.7	144.025	P24 Naïve
cell_1	0	0	0	0	0	8	14	18.6667	22.6667	25.3333	28	P24 Trained		cell_1	62	131.55	P24 Trained
cell_2	0	0	0	11.3333	26	42	38.6667	43.3333	46.6667	38	24.6667	P24 Trained		cell_2	64	146.472	P24 Trained
cell_3	0	0	0	0	0.666667	7.33333	14.6667	18.6667	24.6667	29.3333	34	P24 Trained		cell_3	60	133.96	P24 Trained
cell_4	0	0	1.33333	4.66667	24.6667	31.3333	36.6667	42.6667	47.3333	51.3333	56.6667	P24 Trained		cell_4	60	277.3	P24 Trained
cell_5	0	0	0	0	0	0	0	0	0	0.666667	1.33333	P24 Trained		cell_5	57	119.905	P24 Trained
cell_6	0	0.666667	0.666667	0.666667	0.666667	0.666667	0.666667	0.666667	0.666667	2.66667	16.6667	P24 Trained		cell_6	61	220.488	P24 Trained
cell_7	0	0.666667	0.666667	0.666667	0.666667	0.666667	1.33333	5.33333	6	8.66667	9.33333	P24 Trained		cell_7	62	144.025	P24 Trained
cell_8	0	0	0	0	0	8	14	18.6667	26	29.3333	31.3333	P24 Trained		cell_8	64	129.152	P24 Trained
cell_9	0	0	0	10.6667	14	14.6667	15.3333	16.6667	16.6667	24	27	P24 Trained		cell_9	56	254.1	P24 Trained
cell_10	0	0	0	0	4	10.6667	14.6667	16.6667	20	23.3333	24.6667	P24 Trained		cell_10	61	261.3	P24 Trained
cell_11	0	0	0	2	4.66667	6.66667	9.33333	11.3333	13.3333	16.6667	20.6667	P24 Trained		cell_11	58	140.49	P24 Trained
cell_12	0	0	0	0	5.33333	9.33333	12	16.6667	20	20.6667	20	P24 Trained		cell_12	60	185.803	P24 Trained
cell_13	0	0	16	24.6667	32	37.3333	39.3333	42.6667	46	48.6667	51.3333	P24 Trained		cell_13	62	244.315	P24 Trained
														cell_14	62	155.907	P24 Trained
mean	0	20	40	60	80	100	120	140	160	180	200
P17 naive	0	0.142857	1.2381	4.47619	7.09524	11.381	14.5238	17.4762	21.9524	25.2857	25.9524			mean	Rmp	Rin
SEM	0	0.142857	0.729149	1.4832	2.00927	1.83237	1.85977	1.90389	3.11165	3.78898	3.84321			P17 naive	-58.2143	137.084
P17 Trained	0	0.47619	1.52381	4.46429	8.44048	12.7619	15.7143	17.8095	20.4048	23.6905	25.9048			SEM	1.11028	8.76544
SEM	0	0.352411	0.90428	1.41229	1.85523	2.31769	2.6062	2.81495	2.74077	2.52713	2.37802			P17 Trained	-61.2143	156.553
P24 Naive	0	0.666667	3.85714	6	7.66667	11.5952	13.9762	17.7857	24.6429	29.119	31.5476			SEM	0.603821	9.62849
SEM	0	0.617213	1.76408	2.49444	2.95737	3.31095	3.57963	3.98771	4.51486	5.5895	5.92563			P24 Naive	-60.61	160.564
P24 Trained	0	0.102564	1.4359	4.20513	8.66667	13.5897	16.2051	19.3846	22.3077	24.5128	26.5897			SEM	0.929629	15.6994
SEM	0	0.0694362	1.21914	2.03724	3.19811	3.90743	3.80911	4.13688	4.4973	4.31664	4.17293			P24 Trained	-60.6429	181.769
														SEM	0.634253	15.2915
Figure 3b,c							Figure 3d
	AMPA Amp.	Decay time	Group	Age				PPR	ISI	Group	Age
cell_1	11.5	78	Naïve	P17			cell_1	2	50	Naïve	P17
cell_2	7.5	92	Naïve	P17			cell_2	1.375	50	Naïve	P17
cell_3	3	42	Naïve	P17			cell_3	2.4	50	Naïve	P17
cell_4	5	64	Naïve	P17			cell_4	1	50	Naïve	P17
cell_5	14	102	Naïve	P17			cell_5	1.5	50	Naïve	P17
cell_6	9	78	Naïve	P17			cell_6	1.36364	50	Naïve	P17
cell_7	12.7	99	Naïve	P17			cell_7	1.9	50	Naïve	P17
cell_8	5	63	Naïve	P17			cell_8	1.57143	50	Naïve	P17
cell_9	4	220	Naïve	P17			cell_9	0.888889	50	Naïve	P17
cell_10	4.5	245	Naïve	P17			cell_10	0.95	50	Naïve	P17
cell_11	3	120	Naïve	P17			cell_11	2	50	Naïve	P17
cell_12	5	110	Naïve	P17			cell_12	1.5	50	Naïve	P17
cell_13	4.5	80	Naïve	P17			cell_13	1.37143	50	Naïve	P17
cell_14	5	75	Naïve	P17			cell_14	1.375	50	Naïve	P17
cell_1	14.9	70	Trained	P17			cell_1	1.36364	200	Naïve	P17
cell_2	12	68	Trained	P17			cell_2	1.25	200	Naïve	P17
cell_3	28	18	Trained	P17			cell_3	1.6	200	Naïve	P17
cell_4	22	33	Trained	P17			cell_4	1.07143	200	Naïve	P17
cell_5	5.5	58	Trained	P17			cell_5	2	200	Naïve	P17
cell_6	12	64	Trained	P17			cell_6	1.07143	200	Naïve	P17
cell_7	11.5	75	Trained	P17			cell_7	1.2	200	Naïve	P17
cell_8	11	50	Trained	P17			cell_8	1.1875	200	Naïve	P17
cell_9	10.5	60	Trained	P17			cell_9	0.933333	200	Naïve	P17
cell_10	10.2	48	Trained	P17			cell_10	0.75	200	Naïve	P17
cell_11	12.5	55	Trained	P17			cell_11	0.8	200	Naïve	P17
cell_12	15.5	65	Trained	P17			cell_12	1.33333	200	Naïve	P17
cell_13	11	70	Trained	P17			cell_13	1.5	200	Naïve	P17
cell_14	12	55	Trained	P17			cell_14	1.42857	200	Naïve	P17
cell_1	10	72	Naïve	P24			cell_1	1.5	50	Trained	P17
cell_2	18	61	Naïve	P24			cell_2	1.1	50	Trained	P17
cell_3	11	82	Naïve	P24			cell_3	1.25	50	Trained	P17
cell_4	4	56	Naïve	P24			cell_4	1.07143	50	Trained	P17
cell_5	6	80	Naïve	P24			cell_5	2.85714	50	Trained	P17
cell_6	18.5	91	Naïve	P24			cell_6	1.25	50	Trained	P17
cell_7	4	79	Naïve	P24			cell_7	1.3	50	Trained	P17
cell_8	5	71	Naïve	P24			cell_8	1.2	50	Trained	P17
cell_9	10	75	Naïve	P24			cell_9	1.16667	50	Trained	P17
cell_10	8.5	85	Naïve	P24			cell_10	1.33333	50	Trained	P17
cell_11	8	95	Naïve	P24			cell_11	1.35	50	Trained	P17
cell_12	9.9	80	Naïve	P24			cell_12	1.28571	50	Trained	P17
cell_13	7.5	90	Naïve	P24			cell_13	1.58333	50	Trained	P17
cell_14	14	60	Naïve	P24			cell_1	1.09091	200	Trained	P17
cell_1	20	10	Trained	P24			cell_2	1.25	200	Trained	P17
cell_2	13	60	Trained	P24			cell_3	1.33333	200	Trained	P17
cell_3	6	24	Trained	P24			cell_4	1.54545	200	Trained	P17
cell_4	12.5	83	Trained	P24			cell_5	2.33333	200	Trained	P17
cell_5	5.5	80.1	Trained	P24			cell_6	1.22449	200	Trained	P17
cell_6	4.8	91	Trained	P24			cell_7	1.4	200	Trained	P17
cell_7	10	94	Trained	P24			cell_8	1.25	200	Trained	P17
cell_8	7.5	95	Trained	P24			cell_9	1.33333	200	Trained	P17
cell_9	8	70	Trained	P24			cell_10	1.375	200	Trained	P17
cell_10	9	75	Trained	P24			cell_11	1.43689	200	Trained	P17
cell_11	7.5	60	Trained	P24			cell_12	1.5	200	Trained	P17
cell_12	9.8	40	Trained	P24			cell_13	1.33333	200	Trained	P17
cell_13	4	75	Trained	P24			cell_1	1.25	50	Naïve	P24
cell_14	5.5	60	Trained	P24			cell_2	1.03333	50	Naïve	P24
							cell_3	1.63636	50	Naïve	P24
mean	AMPA Amp.	Decay time					cell_4	2.44444	50	Naïve	P24
P17 naive	6.69286	104.857					cell_5	0.888889	50	Naïve	P24
SEM	0.978251	15.4929					cell_6	1	50	Naïve	P24
P17 Trained	13.4714	56.3571					cell_7	0.9375	50	Naïve	P24
SEM	1.47616	4.15048					cell_8	1	50	Naïve	P24
P24 Naive	9.6	76.9286					cell_1	1.19048	200	Naïve	P24
SEM	1.23262	3.18903					cell_2	1.22222	200	Naïve	P24
P24 Trained	8.79286	65.5071					cell_3	1.1	200	Naïve	P24
SEM	1.12887	6.87263					cell_4	1	200	Naïve	P24
							cell_5	0.9375	200	Naïve	P24
							cell_6	1.05	200	Naïve	P24
							cell_7	0.9	200	Naïve	P24
							cell_8	1	200	Naïve	P24
							cell_1	1.02	50	Trained	P24
							cell_2	1.25	50	Trained	P24
							cell_3	0.923077	50	Trained	P24
							cell_4	1.54545	50	Trained	P24
							cell_5	0.8	50	Trained	P24
							cell_6	0.8	50	Trained	P24
							cell_7	0.631579	50	Trained	P24
							cell_8	1.07143	50	Trained	P24
							cell_1	1	200	Trained	P24
							cell_2	1.12222	200	Trained	P24
							cell_3	0.9	200	Trained	P24
							cell_4	1.16667	200	Trained	P24
							cell_5	0.875	200	Trained	P24
							cell_6	0.9	200	Trained	P24
							cell_7	0.944444	200	Trained	P24
							cell_8	1	200	Trained	P24
							mean	ISI 50	ISI 200
							P17 naïve	1.51396	1.24923
							SEM	0.116372	0.0883983
							P17 Trained	1.40366	1.41585
							SEM	0.127453	0.0834228
							P24 Naive	1.27382	1.05002
							SEM	0.187628	0.0405433
							P24 Trained	1.00519	0.988542
							SEM	0.102379	0.0378854
Figure 3e
FR (Hz) @ pA	0 pA	20 pA	40 pA	60 pA	80 pA	100 pA	120 pA	140 pA	160 pA	180 pA	200 pA	Group			Rmp	Rin	Group
Cell_1	0	2.66667	10.6667	18.6667	24	28.6667	30.6667	31.3333	33.3333	34	34.6667	Naïve_SCR		Cell_1	-55.332	251.557	Naïve_SCR
Cell_2	0	14	14.6667	18.6667	22	23.3333	26	27.3333	28.6667	30.6667	32	Naïve_SCR		Cell_2	-57.3648	230.03	Naïve_SCR
Cell_3	0	10	17.3333	22	25.3333	28	30	32	32.6667	34	34	Naïve_SCR		Cell_3	-54.464	235.155	Naïve_SCR
Cell_4	0	0	0	2.66667	11.3333	17.3333	20.6667	24.6667	28.6667	32	34.6667	Naïve_SCR		Cell_4	-60.27	140.247	Naïve_SCR
Cell_5	0	0	6.66667	10.6667	14.6667	18	22	24	26.6667	30	32	Naïve_SCR		Cell_5	-56.749	171.813	Naïve_SCR
Cell_6	0	2	4.66667	6.66667	8.66667	11.3333	12.6667	15.3333	16.6667	18.6667	20	Naïve_SCR		Cell_6	-52.1298	119.748	Naïve_SCR
Cell_7	0	0	0.666667	7.33333	11.3333	13.3333	16.6667	18.6667	21.3333	23.3333	26	Naïve_SCR		Cell_7	-53.5516	274.625	Naïve_SCR
Cell_8	0	0	0	4.66667	10.6667	15.3333	18.6667	23.3333	26	29.3333	32	Naïve_SCR		Cell_8	-61.153	184.407	Naïve_SCR
Cell_9	0	2	10	20	28	33.3333	38	41.3333	44	45.3333	46.6667	Naïve_SCR		Cell_9	-61.9812	216.88	Naïve_SCR
Cell_10	0	6	10.6667	12.6667	13.3333	14	15.3333	16.6667	26.6667	49.3333	37.3333	Naïve_SCR		Cell_10	-58.902	148.24	Naïve_SCR
Cell_11	0	0	9.33333	13.3333	14.6667	16.6667	18.6667	20.6667	23.3333	28.6667	45.3333	Naïve_SCR		Cell_11	-58.765	268.42	Naïve_SCR
Cell_12	0	9.33333	22	30.6667	37.3333	42.6667	48	50.6667	54.6667	57.3333	59.3333	Naïve_SCR		Cell_12	-60.255	106.41	Naïve_SCR
Cell_13	0	10	20.6667	28	36	40.6667	44	48	50	49.3333	51.3333	Naïve_SCR		Cell_13	-53.988	259.86	Naïve_SCR
Cell_14	0	0	0	6.66667	32	32.6667	40	43.3333	46	46	32	Naïve_SCR		Cell_14	-65.958	170.16	Naïve_SCR
Cell_15	0	1.33333	16.6667	22	24.6667	26.6667	28.6667	31.3333	34.6667	38	44	Naïve_SCR		Cell_15	-60.456	145.02	Naïve_SCR
Cell_16	0	4	8	12.5	15.5	17.5	19.6667	21.1667	22.8333	24.1667	24.8333	Naïve_SCR		Cell_16	-55.456	236.563	Naïve_SCR
Cell_17	0	4.66667	14	18.6667	19.3333	18.6667	22	32	33.3333	34	35.3333	Naïve_SCR		Cell_17	-54.558	84.56	Naïve_SCR
Cell_18	0	0	8.66667	14.6667	18.6667	21.3333	23.3333	27.3333	46	54	68.6667	Naïve_SCR		Cell_18	-58.315	235.165	Naïve_SCR
Cell_19	0	0	0	0	0	0.666667	25.3333	34	38.6667	41.3333	47.3333	Naïve_SCR		Cell_19	-56.4	129.972	Naïve_SCR
Cell_20	0	2.66667	10.6667	18.6667	24	28.6667	30.6667	31.3333	33.3333	34	34.6667	Naïve_SCR		Cell_20	-55.491	114.047	Naïve_SCR
Cell_21	0	0	0	0	2.66667	6	9.33333	11.3333	16	18	21.3333	Naïve_SCR		Cell_21	-57.601	205.74	Naïve_SCR
Cell_22	0	0	0	0	0	5.33333	5.33333	6.66667	6.66667	10	10	Naïve_SCR		Cell_22	-68.799	235.165	Naïve_SCR
Cell_23	0	0	0	0	0.666667	4	26	28.6667	34	35.3333	36.6667	Naïve_SCR		Cell_23	-57.725	130.42	Naïve_SCR
cell_1	0	3.33333	13.3333	18	20.6667	24	26.6667	30	32.6667	34.6667	37.3333	Trained_ASD		cell_1	-56.097	233.675	Trained_ASD
cell_2	0	0	4	9.33333	12	13.3333	15.3333	16	16.6667	20	21.3333	Trained_ASD		cell_2	-61.502	208.285	Trained_ASD
cell_3	0	0	0	0	0	0	26	33.3333	36	38.6667	40	Trained_ASD		cell_3	-56.081	211.58	Trained_ASD
cell_4	0	0	0	0	0	0	12.6667	17.3333	19.3333	20.6667	21.3333	Trained_ASD		cell_4	-60.356	171.94	Trained_ASD
cell_5	0	0	0	0	0	0	0	5.33333	10.6667	11.3333	12	Trained_ASD		cell_5	-62.78	217.34	Trained_ASD
cell_6	0	0	7.33333	8.66667	10.6667	13.3333	14.6667	17.3333	19.3333	22	24	Trained_ASD		cell_6	-58.666	215.947	Trained_ASD
cell_7	0	12.6667	21.3333	27.3333	33.3333	38.6667	42.6667	42.6667	37.3333	34.6667	32.6667	Trained_ASD		cell_7	-51.974	136.25	Trained_ASD
cell_8	0	0	11.3333	17.3333	21.3333	24.6667	28	30.6667	31.3333	18	16	Trained_ASD		cell_8	-61.418	118.655	Trained_ASD
cell_9	0	0	0	0	2.66667	6	7.33333	11.3333	12.6667	14	16.6667	Trained_ASD		cell_9	-61.3662	178.483	Trained_ASD
cell_10	0	0	0	2.66667	6	8.66667	10.6667	12.6667	14	15.3333	16.6667	Trained_ASD		cell_10	-60.256	173.26	Trained_ASD
cell_11	0	5.33333	18.6667	24.6667	32	38	42.6667	48	52.6667	57.3333	62	Trained_ASD		cell_11	-53.373	143.433	Trained_ASD
cell_12	0	0	6.66667	13.3333	20.6667	26.6667	30.6667	37.3333	40	44	48.6667	Trained_ASD		cell_12	-61.148	78.0367	Trained_ASD
cell_13	0	1.33333	3.33333	8	15.3333	21.6667	28	36	44	52	58	Trained_ASD		cell_13	-55.6472	159.553	Trained_ASD
cell_14	0	2	4	8	10.6667	14	19.3333	24	32	38	42	Trained_ASD		cell_14	-63.0628	152.298	Trained_ASD
cell_15	0	0	4.66667	6	8.66667	9.33333	11.3333	12	13.3333	13.3333	15.3333	Trained_ASD		cell_15	-54.372	207.653	Trained_ASD
cell_16	0	0	0	6.66667	10	13.3333	16.6667	20.6667	22.6667	26	28.6667	Trained_ASD		cell_16	-62.115	125.44	Trained_ASD
cell_17	0	7.33333	10.6667	14.6667	17.3333	20.6667	24	26	28	30	32	Trained_ASD		cell_17	-59.4584	81.8967	Trained_ASD
cell_18	0	0	3.33333	7.33333	10	12	14.6667	18	20.6667	20.6667	22.6667	Trained_ASD		cell_18	-60.231	159.553	Trained_ASD
cell_1	0	0	0	0	0	0	0	4	6	7.33333	10.6667	Trained_SCR		cell_1	-65.325	178.65	Trained_SCR
cell_2	0	0	0	0	0	0	0	4.66667	10	24	28	Trained_SCR		cell_2	-66.836	158.277	Trained_SCR
cell_3	0	8.66667	15.3333	20.6667	23.3333	25.3333	30	36	44	52.6667	61.3333	Trained_SCR		cell_3	-61.789	118.603	Trained_SCR
cell_4	0	0	4.66667	7.33333	10	13.3333	15.3333	18	20.6667	22.6667	24.6667	Trained_SCR		cell_4	-55.172	155.397	Trained_SCR
cell_5	0	0	0	0	0	0	5.33333	8	10.6667	12	14	Trained_SCR		cell_5	-53.4376	155.158	Trained_SCR
cell_6	0	0	0	0	0	0.666667	16	21.3333	24.6667	28	32	Trained_SCR		cell_6	-60.336	181.79	Trained_SCR
cell_7	0	8.66667	14	20.6667	23.3333	25.3333	30	38	48	54	64	Trained_SCR		cell_7	-63.018	145.327	Trained_SCR
cell_8	0	0	0	0	0	0	8.66667	20	22	26	31.3333	Trained_SCR		cell_8	-60.15	128.173	Trained_SCR
cell_9	0	0	2.66667	6.66667	16	17.3333	18.6667	19.3333	22	24	26	Trained_SCR		cell_9	-53.734	249.9	Trained_SCR
cell_10	0	0	0	0	17.3333	25.3333	30	36	44	48	52	Trained_SCR		cell_10	-58.389	177.815	Trained_SCR
cell_11	0	0	2.66667	10	14.6667	18	20.6667	22.6667	24.6667	26.6667	28.6667	Trained_SCR		cell_11	-54.802	162.308	Trained_SCR
cell_12	0	0	0	0	0	0	4	6.66667	10.6667	12	15.3333	Trained_SCR		cell_12	-65	261.8	Trained_SCR
cell_13	0	0	7.33333	11.3333	12.6667	14.6667	18	20	21.3333	24	25.3333	Trained_SCR		cell_13	-61.856	162.308	Trained_SCR
cell_14	0	4	6.66667	10.6667	14	16	18.6667	20	22.6667	24	25.3333	Trained_SCR		cell_14	-57.692	237.235	Trained_SCR
cell_15		4.66667	7.33333	9.33333	10.6667	12	16	20	24	32	40	Trained_SCR		cell_15	-56.778	187.247	Trained_SCR
cell_16		0	0	9.33333	4.66667	7.33333	10.3333	13.3333	18.6667	24	32	Trained_SCR		cell_16	-52.308	187.247	Trained_SCR
cell_17		2.66667	10	16	16	20.6667	25.3333	32	36	40	44	Trained_SCR		cell_17	-62.8882	204.077	Trained_SCR
cell_18		2.66667	12.6667	22.6667	28.6667	33.3333	38	41.3333	44.6667	46.6667	50	Trained_SCR		cell_18	-51.538	153.95	Trained_SCR
cell_19		9.33333	16.6667	23.3333	28	31.3333	32	36.6667	14	10	8	Trained_SCR		cell_19	-56.566	177.975	Trained_SCR
Figure 3f,g						Figure 3h						Mean Fig. 3e-h
	AMPA Amp.	Decay time	Group				ISI 50	ISI 200	Group				Naïve SCR		Trained ASD		Trained SCR
Cell_1	7.1	103	Naïve_SCR			Cell_1	1.36	1.25	Naïve_SCR				Mean	SEM	Mean	SEM	Mean	SEM
Cell_2	5.2	75	Naïve_SCR			Cell_2	1.325	1.15385	Naïve_SCR			20	2.98551	0.86189	1.77778	0.813824	2.14035	0.769089
Cell_3	12.5	152	Naïve_SCR			Cell_3	1.375	1.27273	Naïve_SCR			40	8.05797	1.50181	6.03704	1.55693	5.26316	1.35834
Cell_4	14	95	Naïve_SCR			Cell_4	1.22727	1.24444	Naïve_SCR			60	12.5725	1.90983	9.55556	1.94776	8.84211	1.94789
Cell_5	6	75	Naïve_SCR			Cell_5	1.25	1.01389	Naïve_SCR			80	17.1667	2.27976	12.8519	2.35474	11.5439	2.28283
Cell_6	7	85	Naïve_SCR			Cell_6	1.42373	1.25	Naïve_SCR			100	20.1812	2.35168	15.7963	2.74836	13.7193	2.61615
Cell_7	5.4	70	Naïve_SCR			Cell_7	1.14	1.08333	Naïve_SCR			120	24.8551	2.21553	20.6296	2.69671	17.7368	2.56717
Cell_8	10	105	Naïve_SCR			Cell_8	1.3125	1.21622	Naïve_SCR			140	27.8768	2.3045	24.3704	2.7986	22	2.70777
Cell_9	8.7	98	Naïve_SCR			Cell_9	1.4	1.48	Naïve_SCR			160	31.4855	2.41452	26.8519	2.85389	24.6667	2.94767
Cell_10	2.5	85	Naïve_SCR			Cell_10	1.28889	1.07143	Naïve_SCR			180	34.6449	2.47837	28.3704	3.21228	28.3158	3.23012
Cell_11	5	55	Naïve_SCR			Cell_11	1.22	1.04	Naïve_SCR			200	36.529	2.6973	30.4074	3.52154	32.2456	3.68909
Cell_12	7.5	98	Naïve_SCR			Cell_12	1.76	1.32857	Naïve_SCR			RMP	-58.0724	0.823002	-58.8835	0.805338	-58.8218	1.06988
Cell_13	5	135	Naïve_SCR			Cell_13	1.48333	1.2931	Naïve_SCR			Rin	186.705	12.2192	165.182	10.8323	178.065	8.74214
Cell_14	9	150	Naïve_SCR			Cell_14	1.22222	1.1	Naïve_SCR			AMPA amp.	6.95217	0.610736	8.6	0.68442	14.9632	1.52224
Cell_15	5.8	60	Naïve_SCR			Cell_15	1.42	1.02857	Naïve_SCR			AMPA dec.	91.3478	6.05463	93.5556	6.43886	68.5263	5.09694
Cell_16	5	70	Naïve_SCR			Cell_16	1.35	1.07143	Naïve_SCR			ISI 50	1.37423	0.0356422	1.36409	0.037332	1.37584	0.0392591
Cell_17	2.5	45	Naïve_SCR			Cell_17	1.66667	1.52	Naïve_SCR			ISI 200	1.22136	0.0312638	1.21961	0.0235726	1.18178	0.0181872
Cell_18	4	70	Naïve_SCR			Cell_18	1.68	1.48333	Naïve_SCR
Cell_19	5	125	Naïve_SCR			Cell_19	1.34	1.275	Naïve_SCR
Cell_20	5.4	105	Naïve_SCR			Cell_20	1.66	1.42	Naïve_SCR
Cell_21	9.8	95	Naïve_SCR			Cell_21	1.2	1.17308	Naïve_SCR
Cell_22	7.5	55	Naïve_SCR			Cell_22	1.225	1.16667	Naïve_SCR
Cell_23	10	95	Naïve_SCR			Cell_23	1.27778	1.15556	Naïve_SCR
cell_1	5.4	75	Trained_ASD			cell_1	1.18	1.12	Trained_ASD
cell_2	12.5	140	Trained_ASD			cell_2	1.2	1.13636	Trained_ASD
cell_3	10	90	Trained_ASD			cell_3	1.3	1.1375	Trained_ASD
cell_4	9.2	83	Trained_ASD			cell_4	1.39583	1.06	Trained_ASD
cell_5	10.1	145	Trained_ASD			cell_5	1.30667	1.26	Trained_ASD
cell_6	7.5	90	Trained_ASD			cell_6	1.61905	1.21333	Trained_ASD
cell_7	8	75	Trained_ASD			cell_7	1.3	1.24324	Trained_ASD
cell_8	15.4	110	Trained_ASD			cell_8	1.32571	1.15232	Trained_ASD
cell_9	9.8	85	Trained_ASD			cell_9	1.375	1.23684	Trained_ASD
cell_10	10	100	Trained_ASD			cell_10	1.38983	1.28704	Trained_ASD
cell_11	5.2	72	Trained_ASD			cell_11	1.6	1.24194	Trained_ASD
cell_12	7.5	55	Trained_ASD			cell_12	1.68966	1.52	Trained_ASD
cell_13	10.1	69	Trained_ASD			cell_13	1.36	1.29688	Trained_ASD
cell_14	5	55	Trained_ASD			cell_14	1.125	1.25	Trained_ASD
cell_15	10.3	140	Trained_ASD			cell_15	1.275	1.20588	Trained_ASD
cell_16	3.8	90	Trained_ASD			cell_16	1.225	1.2	Trained_ASD
cell_17	9.2	115	Trained_ASD			cell_17	1.32692	1.26667	Trained_ASD
cell_18	5.8	95	Trained_ASD			cell_18	1.56	1.125	Trained_ASD
cell_1	2.2	45	Trained_SCR			cell_1	1.53333	1.2381	Trained_SCR
cell_2	23	40	Trained_SCR			cell_2	1.16667	1.09091	Trained_SCR
cell_3	4.8	75	Trained_SCR			cell_3	1.21951	1.15	Trained_SCR
cell_4	14.1	85	Trained_SCR			cell_4	1.55556	1.2	Trained_SCR
cell_5	15	130	Trained_SCR			cell_5	1.38667	1.17188	Trained_SCR
cell_6	28	95	Trained_SCR			cell_6	1.42857	1.3	Trained_SCR
cell_7	21	55	Trained_SCR			cell_7	1.50877	1.12	Trained_SCR
cell_8	20	78	Trained_SCR			cell_8	1.60577	1.24	Trained_SCR
cell_9	21	55	Trained_SCR			cell_9	1.17	1.13333	Trained_SCR
cell_10	19	48	Trained_SCR			cell_10	1.5	1.33333	Trained_SCR
cell_11	14	65	Trained_SCR			cell_11	1.3931	1.11594	Trained_SCR
cell_12	9.4	55	Trained_SCR			cell_12	1.28	1.14815	Trained_SCR
cell_13	14	50	Trained_SCR			cell_13	1.76	1.34615	Trained_SCR
cell_14	22.5	78	Trained_SCR			cell_14	1.2	1.16667	Trained_SCR
cell_15	15	95	Trained_SCR			cell_15	1.14286	1.06667	Trained_SCR
cell_16	11	50	Trained_SCR			cell_16	1.25	1.17143	Trained_SCR
cell_17	9.8	78	Trained_SCR			cell_17	1.39024	1.16327	Trained_SCR
cell_18	10.4	60	Trained_SCR			cell_18	1.38462	1.09804	Trained_SCR
cell_19	10.1	65	Trained_SCR			cell_19	1.26531	1.2	Trained_SCR

## Sheet: Fig 4 
Figure 4a
PN17 Naive	T1	T2		PN17 Shock	T1	T2		PN17 Trained	Tr1	Tr2	T1	T2
	10.89	8.45			15.56	4.54			82.67	4.32	786.45	900
	11.34	22.43			26.21	3.22			5.75	105.35	900	865.33
	45.23	9.27			56.78	92.33			8.55	3.45	632.65	721.3
	28.23	29.21			5.66	2.98			10.89	7.76	900	888.43
	4.33	2.23			13.44	75.32			1.87	2.43	402.34	900
					28.32	5.34			2.9	89.11	622.43	744.88
mean	20.004	14.318							9.63	1.32	854.56	821.45
sem	7.44252	4.96796		mean	24.3283	30.6217			3.89	97.88	900	881.9
n	5	5		sem	7.3406	16.9707			3.55	68.99	763.99	788.34
				n	6	6
								mean	14.4111	42.29	751.38	834.626
								sem	8.59776	15.5375	56.6241	22.9229
								n	9	9	9	9
Figure 4b
PN17	Tr1	T1	T2		PN19	Tr1	T1	T2		PN17+PN19	Tr1	Tr2	T1	T2
	25.98	52.18	9.26			3.67	58.13	44.12			32.12	225.23	714.12	436.28
	53.21	32.18	27.18			12	34.28	13.16			23.14	11.13	529.37	602.33
	38.18	55.29	26.15			15.07	72.73	56.28			4.76	4.52	900	704.13
	14.22	12.76	7.78			7.1	104.8	29.41			8.1	8.08	663.24	527.18
	61.13	8.49	49.13			14.55	31.21	98.13			49.05	7.68	514.24	900
	32.6	44.29	10.24			24.37	116.44	46.24			11.2	22.35	623.96	722.13
						7.44	57.29	32.32			13.51	26.78	480.12	414.26
mean	37.5533	34.1983	21.6233			21.22	127.21	72.47			4.3	10.83	691.03	521.79
sem	7.08121	8.15401	6.53721
n	6	6	6		mean	13.1775	75.2613	49.0162		mean	18.2725	39.575	639.51	603.513
					sem	2.52506	13.0314	9.44488		sem	5.53673	26.6598	48.2015	58.0007
					n	8	8	8		n	8	8	8	8
Figure 4c
2 x PN17	Tr1	Tr2	T1	T2		2 x PN18	Tr1	Tr2	T1	T2		PN17 + PN18	Tr1	Tr2	T1	T2
	15.6	2.24	89.45	709.21			12.76	63.88	312.45	327.89			42.89	39.34	856.32	900
	2.56	21.21	256.98	181.44			28.88	13.01	11.66	432.12			87.91	202.89	702.99	854.44
	53.21	97.98	308.09	434.31			7.88	12.78	87.9	156.87			13.88	56.43	348.21	854.3
	5.66	32.65	98.44	56.32			12.7	26.71	437.8	552.34			9.62	13.44	900	812.44
	8.45	98.44	344.12	98.32			3.78	43.6	94.23	255.25			8.55	19.99	611.11	900
	2.21	165.32	20.18	14.67			6.89	15.21	156.22	309.55			12.85	55.12	783.24	900
							10.99	10.32	26.37	72.87			17.21	27.88	809.34	888.41
mean	14.615	69.64	186.21	249.045									25.54	81.84	900	900
sem	7.97486	25.1951	54.5988	110.369		mean	11.9829	26.5014	160.947	300.984			28.22	8.45	730.12	900
n	6	6	6	6		sem	3.07708	7.63637	59.7231	60.9587
						n	7	7	7	7		mean	27.4078	56.1533	737.926	878.843
												sem	8.39586	19.9592	58.0886	10.4992
												n	9	9	9	9
Figure 4d
	Tr1	Tr2	T1
	15.87	72.29	194.32
	8.39	33.19	205.44
	36.97	59.81	27.83
	17.34	15.93	472.84
	83.18	19.35	109.33
	55.39	22.66	284.02
	28.22	11.62	338.28
	10.05	39.36	57.77
	32.49	109.36	98.31
	12.12	74.25	418.36
mean	30.002	45.782	220.65
sem	7.5095	10.1343	48.5953
n	10	10	10
Figure 4e
PN17 SCR	Tr1	Tr2	T1	T2/Tr	T3		PN17 AS	Tr1	Tr2	T1	T2/Tr	T3
	21.85	8.33	543.13	552.42	NA			11.11	42.69	45.55	218.33	638.92
	9.73	12.66	346.91	672.9	NA			35.81	33.9	62.89	65.32	563.22
	38.48	47.38	573.99	249.34	NA			44.82	70.62	382.13	8.43	812.33
	19.28	26.82	211.77	437.2	NA			47.81	8.49	76.92	32.59	900
	24.59	15.55	604.27	761.11	NA			17.77	11.94	86.41	99.56	702.44
	34.77	9.72	712.44	789.44	NA			21.66	28.88	113.72	52.11	900
mean	24.7833	20.0767	498.752	577.068	#DIV/0!		mean	29.83	32.7533	127.937	79.39	752.818
sem	4.29288	6.08738	75.2422	84.8004	#DIV/0!		sem	6.18162	9.25715	51.6921	30.4844	57.2494
n	6	6	6	6	6		n	6	6	6	6	6

## Sheet: Fig 5 
Figure 5a								Figure 5b
	Tr1	Tr2	T1	T2	T3	T4			Tr1	Tr2	T1	T2	T3	T4
	6.29	3.43	745.32	12.34	342.98	8.28			14.23	2.33	673.91	900	900	654.32
	25.24	29.54	727.25	57.08	832.24	28.4			5.89	63.78	97.32	762.33	732.22	900
	5.65	6.98	900	32.6	222.87	10.99			31.11	29.62	845.3	603.74	644.78	445.28
	3.39	58.43	326.12	9.99	900	6.73			8.47	5.77	900	509.32	555.34	781.37
	9.54	116.33	601.32	38.24	734.19	42.44			21.45	3.33	807.28	648.88	900	484.48
	4.36	87.32	788.9	32.8	881.38	58.61			3.44	44.17	751.55	504.44	900	900
	15.54	8.21	692.33	11.83	900	11.11			17.33	6.3	900	800.4	433.99	836.91
	5.99	11.3	687.24	20.01	900	20.71
mean	9.5	40.1925	683.56	26.8613	714.207	23.4088		mean	14.56	22.1857	710.766	675.587	723.761	714.623
sem	2.62348	15.1045	59.5044	5.79291	96.8298	6.60905		sem	3.66797	9.18109	106.723	56.9618	71.0169	71.927
n	8	8	8	8	8	8		n	7	7	7	7	7	7
Figure 5c
PN17	Tr1	Tr2	Test		PN17A + PN18A	Tr1	Tr2	Test		PN17A + PN18B	Tr1	Tr2	Test
	46.32	NA	34.18			45.89	57.32	63.17			51.98	34.89	65.98
	65.78	NA	53.69			38.98	51.89	55.99			56.87	38.98	76.34
	44.08	NA	55.91			55.89	44.19	76.52			43.76	47.98	54.44
	48.99	NA	47.98			49.02	50.3	66.39			50.22	50.44	80.21
	61.02	NA	56.78			58.21	30.16	52.67			42.67	57.12	76.32
	50.33	NA	51.86			52.78	49.33	76.33			50.44	74.32	68.99
	44.12	NA	43.21			51.4	61.67	72.14			38.33	32.18	78.45
	58.72	NA	62.18			52.59	62.12	76.37			45.32	33.98	79.34
mean	52.42	#DIV/0!	50.7237		mean	50.595	50.8725	67.4475		mean	47.4487	46.2363	72.5087
sem	2.93966	#DIV/0!	3.11274		sem	2.13371	3.68895	3.35917		sem	2.11308	5.10086	3.13951
n	8	8	8		n	8	8	8		n	8	8	8
Figure 5d
PN17 IA	Tr	T1	T2		PN17 nOL	Tr	Test
	12.25	18.93	745.89			59.55	47.77
	5.17	7.55	697.34			72.51	56.98
	34.66	42.78	704.87			34.89	62.17
	28.9	56.23	262.99			71.88	36.99
	11.67	45.98	900			51.89	58.44
	15.55	2.03	655.78			35.9	49.12
	6.98	39.34	402.77			69.98	37.32
	16.57	45.77	604.38			26.46	44.12
mean	16.4688	32.3263	621.752		mean	52.8825	49.1138
sem	3.647	7.08142	71.1609		sem	6.53861	3.3598
n	8	8	8		n	8	8
Figure 5e
PN17 nOL	Tr veh	Tr BDNF	Test veh	Test BDNF		PN17 IA veh	Acq	T1	T2	T3		PN17 IA BDNF	Acq	T1	T2	T3
	53.89	35.34	54.76	56.89			8.57	37.55	37.33	673.98			45.89	16.32	62.89	675.33
	45.5	82.88	43.33	72.87			31.37	12.89	6.92	801.44			32.89	28.99	32.22	900
	28.34	31.65	55.98	82.11			2.65	8.99	45.78	900			10.34	25.76	17.77	433.99
	33.89	45.88	51.45	78.17			5.89	45.78	34.99	443.87			12.67	32.84	50.61	367.9
	59.88	67.33	57.91	81.3			22.56	34.44	85.55	336.66			34.8	55.89	102.88	798.44
	47.45	23.88	47.71	83.23			8.8	11.1	11.78	644.91			26.56	87.77	8.88	801.11
	78.89	35.47	56.89	79.43			9.12	27.14	102.41	444.89			10.77	6.32	87.77	900
mean	49.6914	46.0614	52.5757	76.2857		mean	12.7086	25.4129	46.3943	606.536		mean	24.8457	36.27	51.86	696.681
sem	6.36612	8.06938	2.03454	3.47983		sem	3.89826	5.5162	13.4871	78.0038		sem	5.26983	10.3595	13.2835	81.8676
n	7	7	7	7		n	7	7	7	7		n	7	7	7	7

## Sheet: Fig 6
Figure 6a
	N-SCR	Tr-SCR	Tr-AS
	104.715	179.39	126.444
	96.4437	163.543	99.6319
	98.8418	141.986	138.302
	98.4772	158.433	90.4538
	92.4102	126.394	99.7927
	109.113	170.013	102.864
mean	100	156.626	109.581
sem	2.4439	7.90946	7.56085
n	6	6	6
Figure 6b
PN17 SCR	Tr1	Tr2	T1	T2/Tr	T3		PN17 AS	Tr1	Tr2	T1	T2/Tr	T3
	38.49	47.24	543.21	371.21	NA			17.24	26.18	53.83	9.36	762.83
	11.62	78.32	643.29	613.84	NA			31.93	14.72	134.74	47.31	900
	62.99	90.33	602.33	521.77	NA			22.52	38.23	287.21	71.52	863.28
	28.9	11.63	318.24	742.95	NA			42.64	15.27	45.88	29.23	483.23
	15.27	37.28	357.32	379.21	NA			33.71	8.34	13.93	78.13	725.38
	55.31	18.64	173.29	529.8	NA			37.91	57.22	37.27	11.14	625.33
	13.72	51.79	900	298.36	NA			18.83	34.61	19.33	26.19	716.66
	10.1	33.33	382.76	428.41	NA			7.32	9.92	81.85	14.39	602.37
mean	29.55	46.07	490.055	485.694	#DIV/0!		mean	26.5125	25.5612	84.255	35.9087	709.885
sem	7.33929	9.6466	80.8392	51.5249	#DIV/0!		sem	4.22671	5.99062	32.0468	9.54428	48.7055
n	8	8	8	8	8		n	8	8	8	8	8

## Sheet: Fig 7
Figure 7a
	Tr	T1	T2
	10.56	56.89	8.34
	2.78	78.44	2.91
	16.43	32.9	5.57
	4.46	62.54	2.78
	2.33	63.66	19.77
	25.49	87.54	1.5
	3.5	75.99	9.12
	6.43	53.76	1.44
	2.45	67.4	1.67
mean	8.27	64.3467	5.9
sem	2.65704	5.32519	1.98825
n	9	9	9
Figure 7b
	N 17	30 min	24h	48h	N 19
	100.828	114.848	126.866	67.3845	82.6418
	98.6608	144.071	153.104	94.4931	85.6344
	100.512	123.619	193.097	114.629	107.043
	93.0075	106.054	115.328	137.57
	106.993	119.923	149.436	94.0442
			171.67
mean	100	121.703	151.583	101.624	91.7731
sem	2.24198	6.32069	11.6322	11.7087	7.68368
n	5	5	6	5	3
Figure 7c
Double	Tr	T1	T2		Control	Tr	T1	T2
	11.56	45.78	17.72			2.03	6.72	1.43
	5.54	32.77	63.85			27.39	3.91	2.21
	19.56	25.89	38.4			8.2	4.99	12.12
	13.87	53.76	12.83			2.43	18.5	1.8
	11.5	45.81	26.99			1.55	3.66	3.45
mean	12.406	40.802	31.958		mean	8.32	7.556	4.202
sem	2.25833	5.0232	9.08813		sem	4.91817	2.78861	2.00851
n	5	5	5		n	5	5	5
Figure 7d
PN17 + PN24	Tr	T1	T2	T3		Control	Tr	T1	T2	T3
	9.23	70.66	16.44	39.53			NA	NA	10.93	60.33
	6.76	84.08	34.77	18.44			NA	NA	24.99	3.64
	29.45	12.66	27.41	59.55			NA	NA	6.93	12.99
	6.77	60.84	4.31	59.92			NA	NA	2.67	10.56
	3.88	65.81	5.72	72.66			NA	NA	3.1	24.77
	11.12	79.45	12.34	21.99			NA	NA	15.77	13.33
mean	11.2017	62.25	16.8317	45.3483		mean	#DIV/0!	#DIV/0!	10.7317	20.9367
sem	3.78537	10.515	4.9473	9.06177		sem	#DIV/0!	#DIV/0!	3.4948	8.35542
n	6	6	6	6		n	6	6	6	6

## Sheet: Fig 8
Figure 8a
PN17 + PN18	Tr1	Tr2	T1	T2		PN17	Tr1	Tr2	T1	T2
	1.56	49.85	50.46	26.98			7.45	NA	5.9	0
	6.98	44.78	48.9	32.73			2.84	NA	20.79	1.8
	16.83	67.23	69.14	24.88			0	NA	8.87	0
	5.9	64.38	69.36	22.22			2.38	NA	3.82	1.9
	3.61	57.92	59.92	20.29			10.54	NA	5.55	3.8
	2.82	54.8	61.94	25.13			1.78	NA	5.81	1.1
mean	6.28333	56.4933	59.9533	25.3717		mean	4.165	#DIV/0!	8.45667	1.43333
sem	2.26065	3.48193	3.60152	1.75868		sem	1.62695	#DIV/0!	2.55454	0.582332
n	6	6	6	6		n	6	6	6	6
Figure 8b
PN17 nOL	Tr 1min	Tr 2h	Test 1min	Test 2h
	46.24	46.79	63.98	54.21
	47.45	37.62	69.32	59.33
	52.98	48.89	76.9	43.9
	40.9	57.92	83.89	41.77
	57.44	43.8	77.87	43.12
	52.44	53.75	81.92	51.99
	58.37	54.98	69.72	32.8
	55.76	48.42	70.24	51.83
	44.6	44.89	83.91	53.55
mean	50.6867	48.5622	75.3056	48.0556
sem	2.04732	2.0911	2.41969	2.7355
n	9	9	9	9
Figure 8c
PN17 nOL	Tr 1min	Test 1min		PN17 CFC	Tr	T1	T2
	50.32	78.26			5.82	65.82	8.51
	45.9	65.92			2.92	83.93	7.34
	43.02	54.87			5.92	88.16	17.12
	56.98	89.44			4.98	56.37	2.44
	57.98	67.22			2.12	54.97	21.13
	31.21	63.92			4.66	78.25	4.98
	59.44	65.55			3.85	55.99	23.89
	58.45	69.88			2.76	81.09	3.9
mean	50.4125	69.3825		mean	4.12875	70.5725	11.1638
sem	3.51083	3.66734		sem	0.509255	4.88746	2.94451
n	8	8		n	8	8	8
Figure 8d
CFC	Tr	T1	T2		CFC	Tr	T1	T2
Double	10	60	13.33		Control	14.23	9.33	26.67
	9.66	45.68	26.33			9.33	20	3.33
	3.33	56.57	53.33			3.33	8	0
	12.67	33.67	40.33			5.67	13.33	0
mean	8.915	48.98	33.33		mean	8.14	12.665	7.5
sem	1.97957	5.94653	8.65063		sem	2.37594	2.69458	6.43802
n	4	4	4		n	4	4	4
nOL	Tr	Test			nOL	Tr	Test
Double	47.4433	53.2948			Control	46.9637	43.2494
	45.1433	65.1231				40.8219	60.0678
	39.9244	53.5877				30.2785	57.4897
	53.4074	52.9654				46.9758	50.303
mean	46.4796	56.2428			mean	41.26	52.7775
sem	2.79403	2.96283			sem	3.93687	3.78881
n	4	4			n	4	4

## Sheet: Sup Fig 1
Sup. Fig. 1
Zif268	Naive	Shock-only		Arc	Naive	Shock-only		c-Fos	Naive	Shock-only		Synapto.	Naive	Shock-only		PSD-95	Naive	Shock-only
	63.4761	98.8693			59.2749	100.806			47.9833	72.2671			78.6636	111.754			58.0815	61.5527
	78.5584	112.839			65.4608	122.254			119.772	116.497			81.1287	102.505			123.22	97.5129
	88.765	93.4369			94.3838	81.2855			96.6121	97.8771			107.108	99.7493			116.294	101.896
	127.73	119.426			129.043	108.343			99.5269	114.052			104.706	99.6892			85.4784	102.724
	146.921	131.77			142.721	111.593			127.341	155.081			125.376	106.886			117.503	137.916
	76.6662	110.74			80.6699	143.28			87.2948	141.313			76.453	126.514			94.2539	97.7408
	117.883	82.1744			128.447	93.9468			121.47	70.4216			126.564	104.937			105.17	96.8665
mean	100	107.037		mean	100	108.787		mean	100	109.644		mean	100	107.434		mean	100	99.4584
sem	11.7055	6.32908		sem	12.6627	7.58991		sem	10.326	12.1575		sem	8.14759	3.56098		sem	8.64482	8.37502
n	7	7		n	7	7		n	7	7		n	7	7		n	7	7

## Sheet: Sup Fig 2
Sup. Fig. 2
Zif268	Naive	Context-only		Arc	Naive	Context-only		c-Fos	Naive	Context-only		Synapto.	Naive	Context-only		PSD-95	Naive	Context-only
	98.5583	103.183			65.3057	81.1195			61.7477	95.7312			56.7492	66.4221			62.9493	120.927
	92.8706	105.197			116.766	112.344			107.074	116.341			100.937	86.9986			107.499	107.22
	95.0023	68.4842			109.754	109.001			116.472	110.061			83.4119	110.181			119.321	104.569
	119.85	68.1961			105.455	121.124			94.9899	124.156			99.9751	104.459			95.433	111.642
	143.45	113.474			105.775	133.85			115.851	106.619			153.006	114.5			114.045	107.863
	44.8345	102.099			88.5587	104.44			85.4729	125.405			103.788	97.8212			83.9295	102.278
	105.435	83.603			108.385	63.7092			118.393	82.1133			102.133	75.5718			116.823	81.6423
mean	100	92.0336		mean	100	103.655		mean	100	108.632		mean	100	93.7077		mean	100	105.163
sem	11.3731	6.99052		sem	6.62653	9.0305		sem	7.88351	5.89091		sem	10.8838	6.82193		sem	7.80977	4.5353
n	7	7		n	7	7		n	7	7		n	7	7		n	7	7

[truncated: 1 more sheets: Sup Fig 3]
